# Supplementary material for: Degradation of benzo[a]pyrene by halophilic bacterial strain Staphylococcus haemoliticus strain 10SBZ1A
Source: PLoS One. 2021 Feb 25;16(2):e0247723. doi: 10.1371/journal.pone.0247723 (PMC7939701; doi:10.1371/journal.pone.0247723)
Supplement: S2 Fig — (ZIP) [file pone.0247723.s002.zip]

Archive with 17 entries (17 files):
- PACE Corrected/Figure 2S Supplementary Material.tif
- PACE Corrected/Figure 2S Supplementary Material.tif
- PACE Corrected/Figure 2S Supplementary Material.tif
- PACE Corrected/Figure 2S Supplementary Material.tif
- PACE Corrected/Figure 2S Supplementary Material.tif
- PACE Corrected/Figure 2S Supplementary Material.tif
- PACE Corrected/Figure 2S Supplementary Material.tif
- PACE Corrected/Figure 2S Supplementary Material.tif
- PACE Corrected/Figure 2S Supplementary Material.tif
- PACE Corrected/Figure 2S Supplementary Material.tif
- PACE Corrected/Figure 2S Supplementary Material.tif
- PACE Corrected/Figure 2S Supplementary Material.tif
- PACE Corrected/Figure 2S Supplementary Material.tif
- PACE Corrected/Figure 2S Supplementary Material.tif
- PACE Corrected/Figure 2S Supplementary Material.tif
- PACE Corrected/Figure 2S Supplementary Material.tif
- PACE Corrected/Figure 2S Supplementary Material.tif
