# Supplementary material for: Degradation of benzo[a]pyrene by halophilic bacterial strain Staphylococcus haemoliticus strain 10SBZ1A
Source: PLoS One. 2021 Feb 25;16(2):e0247723. doi: 10.1371/journal.pone.0247723 (PMC7939701; doi:10.1371/journal.pone.0247723)
Supplement: S1 Data — (XLSX) [file pone.0247723.s003.xlsx]

## Sheet: NaCl  S10JBZ1A
	S10JBZ1A Growth in different salinity
Day	0				0.05				0.1				0.15
	i	ii	Average	STD	i	ii	Average	STD	i	ii	Average	STD	i	ii	Average	STD
0	520000	220000	370000	212132	370000	450000	410000	56568.5	340000	220000	280000	84852.8	550000	500000	525000	35355.3
3	240000	490000	365000	176777	650000	550000	600000	70710.7	160000	440000	300000	197990	760000	900000	830000	98994.9
5	260000	550000	405000	205061	1260000	1900000	1580000	452548	7000000	18990000	12995000	8.47821e+06	700000	1000000	850000	212132
7	150000	500000	325000	247487	1600000	2100000	1850000	353553	13000000	26000000	19500000	9.19239e+06	760000	1300000	1030000	381838
10	170000	210000	190000	28284.3	1800000	2600000	2200000	565685	64000000	76000000	70000000	8.48528e+06	550000	1550000	1050000	707107
12	110000	170000	140000	42426.4	1800000	3000000	2400000	848528	51000000	49000000	50000000	1.41421e+06	520000	600000	560000	56568.5
14	120000	70000	95000	35355.3	1860000	2900000	2380000	735391	37000000	42000000	39500000	3.53553e+06	500000	750000	625000	176777
17	100000	60000	80000	28284.3	2100000	2300000	2200000	141421	11000000	8700000	9850000	1.62635e+06	380000	550000	465000	120208
19					900000	100000	500000	565685	2200000	13000000	7600000	7.63675e+06
24					700000	200000	450000	353553	980000	7700000	4340000	4.75176e+06

## Sheet: Temp S10JBZ1A
	S10JBZ1A Growth in different Temperature colonie forming Unit
Day	30℃				35℃				37 C				40℃
	i	ii	Average	STD	i	ii	average	sTD	i	ii	average	STD	i	ii	average	STD
0	460000	340000	400000	84852.8	380000	440000	410000	42426.4	340000	220000	280000	84852.8	360000	440000	400000	56568.5
3	380000	390000	385000	7071.07	700000	520000	610000	127279	160000	440000	300000	197990	360000	400000	380000	28284.3
5	360000	430000	395000	49497.5	520000	600000	560000	56568.5	7000000	18990000	12995000	8.47821e+06	300000	360000	330000	42426.4
7	120000	670000	395000	388909	420000	670000	545000	176777	13000000	26000000	19500000	9.19239e+06	380000	320000	350000	42426.4
10	7200	150000	78600	100975	8600000	5200000	6900000	2.40416e+06	64000000	76000000	70000000	8.48528e+06	7600000	5300000	6450000	1.62635e+06
12	1200	58000	29600	40163.7	320000	3000000	1660000	1.89505e+06	51000000	49000000	50000000	1.41421e+06	8800	1000000	504400	700884
14	8000	80000	44000	50911.7	1800	750000	375900	529057	37000000	42000000	39500000	3.53553e+06	3000	230000	116500	160513
17	1000	54000	27500	37476.7	7800	200000	103900	135906	8900000	1200000	5050000	5.44472e+06	2800	210000	106400	146513
19	860	50000	25430	34747.2	4800	40000	22400	24890.2	1100000	430000	765000	473762	3200	50000	26600	33092.6
24	120	780	450	466.69	3800	40000	21900	25597.3					160	10000	5080	6957.93

## Sheet: Substrates
	S10JBZ1A Growth in different PHA
Day	Phenanthrene					Pyrene					Antracine					Napthelene					Catechol					salicylic acid						Day	Palmetic acid				Steric acid				Oleic acid
	i	ii		average	STD	i	ii		average	STD	i	ii		average	STD	i		ii	average	STD	i	ii		average	STD	i	ii		average	STD			i	ii	Average	STD	i	ii	Average	STD	i	ii	Average	STD
0	880000	520000	360000	700000	254558	820000	400000	240000	610000	296985	720000	540000	300000	630000	127279	860000	260000	520000	546667	300888	700000	480000	700000	590000	155563	590000	590000	380000	590000	0		0	380000	560000	470000	127279	400000	660000	530000	183848	700000	550000	625000	106066
2	1540000	1500000	1400000	1520000	28284.3	2200000	1700000	1000000	1950000	353553	1100000	2600000	1000000	1850000	1.06066e+06	980000	1200000	1200000	1.12667e+06	127017	360000	2000000	1200000	1180000	1.15966e+06	550000	3200000	700000	1875000	1.87383e+06		2	880000	2100000	8800000000	21000000000	800000	1200000	1000000	282843	2400000	1900000	2150000	353553
5	1200000	1520000	5200000	1360000	226274	1000000	1800000	1200000	1400000	565685	2260000	3000000	3800000	2630000	523259	9000000	2000000	4000000	5000000	3.60555e+06	1000000	1100000	5000000	1050000	70710.7	5000000	4000000	3000000	4500000	707107		3	2400000	3100000	24000000000	31000000000	1760000	2700000	2230000	664680	3900000	3100000	3500000	565685
7	7900000	7000000	12000000	7450000	636396	4500000	12000000	700000	8250000	5.3033e+06	5000000	24000000	7000000	14500000	1.3435e+07	16100000	4800000	28000000	16300000	1.16013e+07	9000000	10000000	700000	9500000	707107	18000000	16000000	7500000	17000000	1.41421e+06		4	80000000	75000000	800000000000	750000000000	86000000	91000000	88500000	3.53553e+06	113000000	143000000	128000000	2.12132e+07
9	39000000	20000000	1300000	29500000	1.3435e+07	6700000	37000000	4900000	21850000	2.14253e+07	26400000	25000000	21000000	25700000	989949	22000000	1500000	10000000	1.11667e+07	1.02997e+07	60000000	40000000	112000	50000000	1.41421e+07	31000000	32000000	11000000	31500000	707107		7	112000000	150000000	1120000000000	1500000000000	36000000	45000000	40500000	6.36396e+06	280000000	320000000	300000000	2.82843e+07
11	98000000	22000000	1200000	60000000	5.37401e+07	20000000	52000000	4700000	36000000	2.26274e+07	84000000	28000000	160000000	56000000	3.9598e+07	117000000	1900000	60000000	5.96333e+07	5.75509e+07	2500000	360000	30000	1430000	1.51321e+06	66380000	75000000	4000000	70690000	6.09526e+06		8	68000000	98000000	680000000000	980000000000	25000000	16000000	20500000	6.36396e+06	760000	760000	760000	0
13	97000000	86000000	280000	91500000	7.77817e+06	127000000	15000000	1720000	71000000	7.9196e+07	115000000	150000000	16800000	132500000	2.47487e+07	130000000	208000	170000000	1.00069e+08	8.87649e+07			34000	#DIV/0!	#DIV/0!	100000	60000	90000	80000	28284.3		10	12000000	19000000	120000000000	190000000000	14000000	9000000	11500000	3.53553e+06	1050000	1050000	1050000	0
15	1180000	30000000	192000	15590000	2.03788e+07	141000000	180000000	1200000	160500000	2.75772e+07	44000000	15200000	450000	29600000	2.03647e+07	25000000	188000	20000000	1.50627e+07	1.31222e+07			23000			32						14	1200000	1200000	12000000000	12000000000	112				580000	580000	580000	0
18	660000	7000000	18000	3830000	4.48306e+06	220000000	240000000	9500000	230000000	1.41421e+07	3000000	7000000	160000	5000000	2.82843e+06	3200000	7600	2400000	1869200	1.66107e+06						23						18	1200000	1600000	12000000000	16000000000	160				1220000	860000	1040000	254558
20	730000	5300000		3015000	3.23148e+06	22600000	70000000	230000	46300000	3.35169e+07						102										10						22	0	1200000	0	12000000000					0	1220000	610000	862670
22	750000	4500000		2625000	2.65165e+06	30	4000000	110000								84										0.16						24
25	620000	1900000		1260000	905097	16										56

## Sheet: Standard Curve BaP Quantificati
Standard curve: BaP in chloroform solution before GC analysis
BZY con	GC peak area	Avg	STD
25pm	23.7
25ppm	31.3
25ppm	36.5	30.5	6.43739
50ppm	84.6
50ppm	96.3
50ppm	97.8	92.9	7.22703
75ppm	148.6
75ppm	152
75ppm	162.3	154.3	7.13372
100ppm	225.8
100ppm	219.6
100ppm	224.4	223.3	3.25167
150ppm	351.3
150ppm	352.4
150ppm	364.7	356.1	7.43931

## Sheet: Quantification DATA
Benzopyrene
Sample code	Details	peak area		Average	STD
C0 day0	day 0 control	516504458		541504458	3.53553e+07
C0 day0	day 0 control	566504458
5C1	Day 5 control 1	457954272		547229365	1.26254e+08
5C2	Day 5 control 2	636504458
10C1	Day 10 control 1	256334975		424906652	1.19198e+08
10C2	Day 10 control 2	424906652
22C1	Day 22 control 1	431945803		431945803	7.46917e+07
22C2	Day 22 control 2	326315737
D51	Day 5 i	491428954		4.51564e+08	4.45498e+07
D52	Day 5 ii	459788965
D53	Day 5 iii	403475543
D10-1	Day 10 i	348279504		3.30088e+08	6.51641e+07
D10-2	Day 10 iii	257761503
D10-3	Day 10 iii	384223577
D22-1	Day 22 i	321988220		1.07329e+08	1.859e+08
D22-2	Day 22 ii	0
D22-3	Day 22 iiI	0
